# Supplementary material for: Specialised and persistent raw material procurement by humans in the Middle Pleistocene
Source: Nat Commun. 2026 Apr 7;17:2702. doi: 10.1038/s41467-026-70783-8 (PMC13057256; doi:10.1038/s41467-026-70783-8)
Supplement: Supplementary file 4 — Source Data [file 41467_2026_70783_MOESM4_ESM.xlsx]

## Sheet: Fig_2b_Fig_2c
Sample_ID	CLL_No	Depth_m	BayLum_Age_ka	Age_68perc_credibleint_min_ka	Age_68perc_credibleint_max_ka
JOJO-1-1	C-L5531	3.65	156	141	166
JOJO-1-2	C-L5532	2	132	121	139
JOJO-1-3	C-L5533	0.65	111	106	117
JOJO-85U	C-L5349	2	218	203	242
JOJO-5-4	C-L5520	0.6	175	160	187
JOJO-5-5	C-L5521	0.35	148	136	160
JOJO-6-3	C-L5933	5.9	242	222	258
JOJO-6-5	C-L5935	5.59	219	201	235
JOJO-7-1	C-L5936	0.9	226	204	245
JOJO-TRPL-1	C-L5536	1.2	622	583	654
JOJO-TRPL-2	C-L5537	3.49	526	479	561
JOJO-TRPL-3	C-L5538	4.37	256	236	273
JOJO-TRPL-4	C-L5539	2.82	236	224	246
JOJO-TRPL-5	C-L5540	1.67	224	213	237

## Sheet: Supplementary Fig_8
Sample_ID	CLL_No	pIRIRSL_DRT	pIRIRSL_DRT_SE	pIRIRSL_Residuals_Gy	pIRIRSL_Residuals_SE_Gy	pIRIRSL_Fading_%/dec	pIRIRSL_Fading_SE__%/dec
JOJO-1-1	C-L5531	0.98	0.01	4.58	0.85	1.07	1.69
JOJO-1-2	C-L5532	0.98	0	3.57	0.45	1.72	0.85
JOJO-1-3	C-L5533	1.01	0.02	2.51	0.18	0.93	0.98
JOJO-85U	C-L5349	0.91	0.02	3.48	1.03	1.27	0.44
JOJO-5-4	C-L5520	1	0.02	5.53	0.26	2.68	0.69
JOJO-5-5	C-L5521	1.02	0.01	3.21	0.69	0.57	0.65
JOJO-6-3	C-L5933	NA	NA	NA	NA	NA	NA
JOJO-6-5	C-L5935	0.9	0.06	4.15	1.1	2.57	0.62
JOJO-7-1	C-L5936	0.99	0.01	2.89	0.83	2.58	0.5
JOJO-TRPL-1	C-L5536	0.99	0.01	9.72	1.51	1.45	0.42
JOJO-TRPL-2	C-L5537	NA	NA	NA	NA	1.83	0.59
JOJO-TRPL-3	C-L5538	NA	NA	NA	NA	2.72	0.5
JOJO-TRPL-4	C-L5539	1.06	0.11	9.02	5.05	1.52	0.62
JOJO-TRPL-5	C-L5540	1.06	0.13	8.3	2.44	1.16	0.35
